# Supplementary material for: Signaling Switching from Hedgehog-GLI to MAPK Signaling Potentially Serves as a Compensatory Mechanism in Melanoma Cell Lines Resistant to GANT-61
Source: Biomedicines. 2023 May 3;11(5):1353. doi: 10.3390/biomedicines11051353 (PMC10216463; doi:10.3390/biomedicines11051353)
Supplement: Supplementary file 1 [file biomedicines-11-01353-s001.zip]

Archive with 1 entries (1 files):
- biomedicines-2329375-supplementary.pdf
